# Supplementary material for: Early warning systems to predict severe complications during preterm and postpartum: A scoping review
Source: J Obstet Gynaecol Res. 2025 Sep 24;51(9):e70079. doi: 10.1111/jog.70079 (PMC12582896; doi:10.1111/jog.70079)
Supplement: Supplementary file 2 — Data S2: Complete detailed data of the study. [file JOG-51-0-s002.xlsx]

## Sheet: review_302546_select_csv_202412
Study	country	income	number of total patients	Death	Postpartum hemorrhage	Pulmonary embolism	Cardiovascular disease	Cerebrovascular disease	Sepsis	Massive blood transfusion	Hypertensive disorder of pregnancy	eclampsia	Shock Index (SI)	Maternal Early Warning Score (MEWS)	Obstetric Early Warning Score (OEWS)	Modified Early Obstetric Warning Score (MEOWS)	Maternal Early Warning Criteria (MEWC)	Maternal Early Warning Trigger (MEWT)	Early Warning Score (EWS)	quick Sequential Organ Failure Assessment (qSOFA)	SAAP sepsis-associated adverse outcome in pregnancy score	Other independent prediction models or machine learning methods	Modified Shock Index	Age-Adjusted Shock Index	obstetrically modified quick Sequential Organ Failure Assessment (omqSOFA)	electronic Cardiac Arrest Risk Triage (eCART)	inferior vena cava diameter	Delta neutrophil index (DNI)	New Zealand Early Warning Score	Obstetrics National Early Warning System (ONEWS)	maternal early recognition criteria (MERC)	Early Maternal Infection Prompts (EMIP)	Sepsis in Obstetric Score (SOS)	Acute Physiologic Assessment and Chronic Health Evaluation version 2 (APACHE2)	Irish maternity early warning system (IMEWS)	Well’s criteria	Modified Geneva	YEARS criteria
Celikkan 2024	Turkey	Upper-middle	883		416								1										1	1
Mizutani 2024	Japan	High	331		91								1
Xu 2024	China	Upper-middle	352		61		94				108				1	1		1
Yerubandi 2024	India	Lower-middle	45637									27						1
Kwon 2024	South Korea	High	612							105	1		1										1
Madar 2024	France	High	3891		104								1
Yahya 2023	Mongolia	Upper-middle	545						11											1					1
Oglak 2021	Turkey	Upper-middle	2534							54			1
Xu 2022	China	Upper-middle	352	2	61	6	94	5	22							1
Arnolds 2022	USA	High	19611	5					88					1		1		1								1
Liu 2022	China	Upper-middle	10520		904																	1
Pacagnella 2022	Brazil	Upper-middle	270		105								1
Attali 2022	Israel	High	94							26			1
Hoppu 2022	Finland	High	827		179										1
Sert 2021	Turkey	Upper-middle	201		43																						1
Kong 2021	South Korea	High	278							60			1															1
Abutheraa 2021	UK	High	2690						89					1						1
Mori 2021	Japan	High	107		50								1
Rudakemwa 2021	Rwanda	Low	94		24				30							1				1
Hannola 2021	Finland	High	828		112				33						1
Drew 2021	Canada	High	66		16								1
Escobar 2021	Canada	High	209611	21	645						964											1
Ushida 2021	Japan	High	30820		823								1
Rathore 2020	India	Lower-middle	500	23	29	3		1			96				1															1
Umar 2020	UK	High	97634	998																		1
Tanacan 2020	Turkey	Upper-middle	260							11			1
Klumpner 2020	USA	High	7853		120												1
Nathan 2019	UK	High	409	16						92			1
Blumenthal 2019	USA	High	202	1	62				8	21	10	5		1		1		1													1
O'Regan 2019	Ireland	High	69						69											1												1
Lee 2019	South Korea	High	118							33			1
Oba 2019	Japan	High	84		7																						1
Kohn 2019	USA	High	82		41					16			1
Sohn 2018	South Korea	High	302							101			1
Paternina-Caicedo 2017	Colombia	Upper-middle	702	29											1
Singh 2016	India	Lower-middle	1065	1	17				4		123					1
ElAyadi 2016	USA	High	958	39									1
Hedriana 2016	USA	High	100		15				12			6						1
Nathan 2015	UK	High	233							40			1
Edwards 2015	UK	High	364						5							1
Era 2015	Japan	High	77							20			1
LeBas 2014	UK	High	100							2			1
Sohn 2013	South Korea	High	126								26		1
Singh 2012	UK	High	673		289				134		208					1
Yadav 2023	India	Lower-middle	1802	3						87						1
Gangwar 2023	India	Lower-middle	496	12						179						1	1
Kern-Goldberger 2023	USA	High	2451		980				1337							1		1													1
ABO-ZED 2023	USA	High	195						15							1
Kaur 2023	Canada	High	21									16				1
Stuebe 2023	USA	High	13433		2024								1	1
Madar 2023	France	High	3891		354								1
Kumar 2022	India	Lower-middle	350	108											1
Sert 2021	Turkey	Upper-middle	201		43																						1
Blauvelt 2021	USA	High	15055						70					1						1													1
Khergade 2020	India	Lower-middle	250	50					49		39				1	1				1
Chaudhary 2020	India	Lower-middle	1004	39	220					112	149		1
Thomson 2020	Colombia	Upper-middle	702	29							322				1
Shanahan 2020	USA	High	105							50			1
Schmidt 2020	USA	High	160							33			1
Dziadosz 2020	USA	High	126		80					20			1
Kern-Goldberger 2020	USA	High	2451		171				220													1
Polic 2020	USA	High	148		48				38					1
Arnolds 2019	USA	High	400	1	48				37		23						1
Drew 2019	Ireland	High	67		23								1
Leon 2018	Mexico	Upper-middle	105		65					38			1
Borovac-Pinheiro 2018	Brazil	Upper-middle	270		22								1
Durocher 2018	USA	High	1275		197								1
Nathan 2018	South Africa	Upper-middle	409		283				126				1
Welsh 2018	USA	High	17522		1332								1
Blumenthal 2018	USA	High	210							24				1		1		1
Valent 2017	USA	High	123						8	7						1																		1
Marcano 2017	Australia	High	37							17			1
Lee 2017	South Korea	High	302		101								1
Eppes 2016	USA	High	75		25								1
Mantovani 2015	Italy	High	63							34			1
El-Ayadi 2015	USA	High	954	39									1
Maguire 2014	Ireland	High	47571						81						1
MichaelStephanou 2012	UK	High	401		146				88		114					1
Singh 2010	UK	High	673		86				40		62					1
Alexander 2010	UK	High	2240	39										1								1
Lappen 2009	USA	High	963						5					1
Bauer 2024	USA	High	1253						397								1	1
Polprasarn 2023	Thailand	Upper-middle	300		35				16		40					1
Martin 2022	USA	High	265								63						1
Sadeghi 2022	Iran	Upper-middle	150			11																														1	1	1
Martin 2022	USA	High	265								15						1
Robert-Ebadi 2021	Switzerland	High	390			27																1
Umar 2021	UK	High	1200	9	67				76		60				1
Goodacre 2020	UK	High	219			12																															1	1
Langlois 2019	Canada	High	371			24																																1
Touhami 2018	Tunisia	Lower-middle	103			27																															1	1
Shields 2016	USA	High	12611		34				202									1
Thakur 2015	USA	High	69	3	2	2	13	8	12																									1
